# Supplementary material for: General Blending Models for Data From Mixture Experiments
Source: Technometrics. 2015 Nov 16;57(4):449–56. doi: 10.1080/00401706.2014.947003 (PMC4673519; doi:10.1080/00401706.2014.947003)
Supplement: Supplemental material [file utch_a_947003_sm8323.zip]

Archive with 10 entries (7 files):
- Supplementary material/
- Supplementary material/.DS_Store
- __MACOSX/
- __MACOSX/Supplementary material/
- __MACOSX/Supplementary material/._.DS_Store
- Supplementary material/.Rapp.history
- Supplementary material/BDB.txt
- __MACOSX/Supplementary material/._BDB.txt
- Supplementary material/Data.txt
- Supplementary material/Readme.txt
