# Supplementary material for: General Blending Models for Data From Mixture Experiments
Source: Technometrics. 2015 Nov 16;57(4):449–56. doi: 10.1080/00401706.2014.947003 (PMC4673519; doi:10.1080/00401706.2014.947003)
Supplement: Supplemental material [file utch_a_947003_sm8323.zip › Supplementary material/BDB.txt]

rm(list=ls(all=TRUE)) 
library(MASS)
library(lattice)
library(AICcmodavg)
data<- read.table("Data.txt",header=TRUE)
x1<-data$x1
x2<-data$x2
x3<-data$x3
n <-length(x1)
set.seed(1234)
e <-rnorm(n,0,0.25)
yt<-3*x1+4*x2+5*x3+80*I(x1^2.5*x2^.5*x3^.5)+20*I(x1^1*x2^3/(x1+x2+1e-03)^1)
y <-yt+e
Sch<-lm(y~x1+x2+x3+I(x1*x2)+I(x1*x3)+I(x2*x3)+I(x1*x2*x3)+I(x1*x2*(x1-x2))+I(x1*x3*(x1-x3))+I(x2*x3*(x2-x3))-1)
H2<-lm(y~x1+x2+x3+I((x1*x2)/(x1+x2+1e-03))+I((x1*x3)/(x1+x3+1e-03))+I((x2*x3)/(x2+x3+1e-03)) + I(x1*x2*x3) - 1)
H3<-lm(y~x1+x2+x3+I((x1*x2)^(1/2))+I((x1*x3)^0.5)+I((x2*x3)^0.5)+ I((x1*x2*x3)^0.333) - 1)

cor(predict(Sch),y)^2
mod1<-lm(y~x1+x2+x3-1)
cor(predict(mod1),y)^2
q<-3
linear<-paste("x",1:q,"+",sep="",collapse="")

date()
n<-length(y)
k<-3
#A<-extractAIC(lm(y~x1+x3))[2]+2*k*(k+1)/(n-k-1)
M<-lm(y~x1+x2+x3-1)
A<-cor(predict(M),y)^2
A<-A-(1-A)*k/(n-k-1)
A1<-A
while(k<5){
print(k)
R2<-cor(predict(lm(as.formula(paste("y~",linear,"-1")))),y)^2
A1<-A
r<-seq(0.5,3,by=.5)
s<- seq(0,3,by=1)
r1<-expand.grid(r,r,s)
l<-nrow(r1)
Terms<-combn(q,2)
f<-sapply(1:ncol(Terms),function(j) which.min(sapply(1:l,function(i) AIC(lm(as.formula(paste("y~",linear,"I(x",Terms[1,j],"^",r1[i,1],"*x",Terms[2,j],"^",r1[i,2],"/(x",Terms[1,j],"+x",Terms[2,j],"+1e-03)^",r1[i,3],")+","-1",sep="",collapse="")))))))
I1<-which.min(sapply(1:ncol(Terms),function(j) AIC(lm(as.formula(paste("y~",linear,"I(x",Terms[1,j],"^",r1[f[j],1],"*x",Terms[2,j],"^",r1[f[j],2],"/(x",Terms[1,j],"+x",Terms[2,j],"+1e-03)^",r1[f[j],3],")+","-1",sep="",collapse=""))))))
ModB<-lm(as.formula(paste("y~",linear,"I(x",Terms[1,I1],"^",r1[f[I1],1],"*x",Terms[2,I1],"^",r1[f[I1],2],"/(x",Terms[1,I1],"+x",Terms[2,I1],"+1e-03)^",r1[f[I1],3],")+","-1",sep="",collapse="")))
date()
Terms<-combn(q,3)
r<-seq(0.5,2.5,by=.5)
r<-expand.grid(r,r,r)
l<-nrow(r)
date()
I2<-sapply(1:ncol(Terms),function(j) which.min(sapply(1:l,function(i) AIC(lm(as.formula(paste("y~",linear,"I(x",Terms[1,j],"^",r[i,1],"*x",Terms[2,j],"^",r[i,2],"*x",Terms[3,j],"^",r[i,3],")+","-1",sep="",collapse="")))))))
date()
ModT<-lm(as.formula(paste("y~",linear,"I(x",Terms[1,1],"^",r[I2,1],"*x",Terms[2,1],"^",r[I2,2],"*x",Terms[3,1],"^",r[I2,3],")+","-1",sep="",collapse="")))

linear<-ifelse(AIC(ModT)<AIC(ModB),paste(linear,"I(x",Terms[1,1],"^",r[I2,1],"*x",Terms[2,1],"^",r[I2,2],"*x",Terms[3,1],"^",r[I2,3],")+",sep="",collapse=""),paste(linear,"I(x",combn(q,2)[1,I1],"^",r1[f[I1],1],"*x",combn(q,2)[2,I1],"^",r1[f[I1],2],"/(x",combn(q,2)[1,I1],"+x",combn(q,2)[2,I1],"+1e-03)^",r1[f[I1],3],")+",sep="",collapse=""))


M<-lm(as.formula(paste("y~",linear,"-1")))
A<-cor(predict(M),y)^2
k<-k+1
A<-A-(1-A)*k/(n-k-1)
}
M<-lm(as.formula(paste("y~",linear,"-1")))

summary(M)

AICc(Sch, return.K = FALSE, second.ord = TRUE)
AICc(H2, return.K = FALSE, second.ord = TRUE)
AICc(H3, return.K = FALSE, second.ord = TRUE)
AICc(M, return.K = FALSE, second.ord = TRUE)


###START PLOTTING
lattice.options(default.theme = standard.theme(color = FALSE)) 
trian <- expand.grid(base=seq(0,1,l=100*2), high=seq(0,sin(pi/3),l=87*2))
trian <- subset(trian, (base*sin(pi/3)*2)>high)
trian <- subset(trian, ((1-base)*sin(pi/3)*2)>high)


new2 <- data.frame(x3=trian$high*2/sqrt(3))
new2$x1 <- trian$base-trian$high/sqrt(3)
new2$x2 <- 1-new2$x1-new2$x3


x1<-new2$x1
x2<-new2$x2
x3<-new2$x3
trian$yhat<-predict(M,new2)######Change 'M' for GBMM to 'Sch' for Scheffe


trellis.par.set("axis.line",list(col=NA,lty=1,lwd=1))
levelplot(yhat~base*high, trian,
	col.regions = gray(31:0/31), scales = list(draw=FALSE),
	xlab = "", ylab = "",
	panel = function(x, y, z, ...)
	{
		panel.levelplot(x, y, z, ...)
		panel.lines(c(0,1), c(0,0), col = "black")
		panel.lines(c(0,0.5), c(0,sqrt(3)/2), col = "black")
		panel.lines(c(0.5,1), c(sqrt(3)/2,0), col = "black")
		panel.text(0.5, sqrt(3)/2, bquote(x[3]), pos=3)
		panel.text(0, 0, label=bquote(x[2]), pos=2)
		panel.text(1, 0,bquote(x[1]), pos=4)
	},
	xlim = c(-0.2,1.2),
	ylim = c(-0.2, 0.2+sqrt(3)/2)
)

dev.copy(png,'myplot.png')
dev.off()
