# Supplementary material for: General Blending Models for Data From Mixture Experiments
Source: Technometrics. 2015 Nov 16;57(4):449–56. doi: 10.1080/00401706.2014.947003 (PMC4673519; doi:10.1080/00401706.2014.947003)
Supplement: Supplemental material [file utch_a_947003_sm8323.zip › Supplementary material/Data.txt]

          x1        x2        x3         y
1  1.0000000 0.0000000 0.0000000  2.341539
2  0.8000000 0.2000000 0.0000000  2.859406
3  0.8000000 0.0000000 0.2000000  4.114539
4  0.6000000 0.4000000 0.0000000  3.444711
5  0.6000000 0.2000000 0.2000000  4.156440
6  0.6000000 0.0000000 0.4000000  4.051064
7  0.4000000 0.6000000 0.0000000  4.211230
8  0.4000000 0.4000000 0.2000000  4.608560
9  0.4000000 0.2000000 0.4000000  7.148973
10 0.4000000 0.0000000 0.6000000  4.529049
11 0.2000000 0.8000000 0.0000000  4.026376
12 0.2000000 0.6000000 0.2000000  4.486938
13 0.2000000 0.4000000 0.4000000  7.307524
14 0.2000000 0.2000000 0.6000000 10.638640
15 0.2000000 0.0000000 0.8000000  5.782107
16 0.0000000 1.0000000 0.0000000  4.122877
17 0.0000000 0.8000000 0.2000000  4.886786
18 0.0000000 0.6000000 0.4000000  4.964988
19 0.0000000 0.4000000 0.6000000  3.993415
20 0.0000000 0.2000000 0.8000000  5.616968
21 0.0000000 0.0000000 1.0000000  4.819657
22 0.3333333 0.3333333 0.3333333  5.737371
