# Supplementary material for: General Blending Models for Data From Mixture Experiments
Source: Technometrics. 2015 Nov 16;57(4):449–56. doi: 10.1080/00401706.2014.947003 (PMC4673519; doi:10.1080/00401706.2014.947003)
Supplement: Supplemental material [file utch_a_947003_sm8323.zip › Supplementary material/Readme.txt]

Paper: Brown, L, Donev, A.N., Bissett, A. C. (2014). General Blending Models for Data From Mixture Experiments. To appear in Technometrics.

Two files are provided:

- Data.txt - contains the experimental design and some response values which are later overwritten in the data simulation.

- BDB.txt - contains an R program that first reproduces the original data simulation. Then it carries out the model selection, prints the AICc values for a range of models discussed in the paper and produces a contour plot for the prediction for the GBM model. Change 'M' to 'Sch' for Scheffe. This programs requires the R package AICcmodavg to be installed.
